# Supplementary material for: Electrospinning of Bovine Split Hide Collagen and Collagen/Glycosaminoglycan for a Study of Stem Cell Adhesion and Proliferation on the Mats: Influence of Composition and Structural Morphology
Source: J Funct Biomater. 2025 Jun 12;16(6):219. doi: 10.3390/jfb16060219 (PMC12194247; doi:10.3390/jfb16060219)
Supplement: Supplementary file 1 [file jfb-16-00219-s001.zip]

Archive with 1 entries (1 files):
- jfb-3604247-supplementary.pdf
